# Supplementary material for: Phytoplasma DNA Enrichment from Sugarcane White Leaves for Shotgun Sequencing Improvement
Source: Plants (Basel). 2024 Oct 28;13(21):3006. doi: 10.3390/plants13213006 (PMC11548020; doi:10.3390/plants13213006)
Supplement: Supplementary file 1 [file plants-13-03006-s001.zip]

Archive with 1 entries (1 files):
- plants-3221314-supplementary.pdf
